# Supplementary material for: Intraflagellar transport protein IFT172 contains a C-terminal ubiquitin-binding U-box-like domain involved in ciliary signaling
Source: eLife. 2026 Jun 23;14:RP104906. doi: 10.7554/eLife.104906 (PMC13290226; doi:10.7554/eLife.104906)
Supplement: Figure 2—figure supplement 1—source data 2. [file elife-104906-fig2-figsupp1-data2.zip]

Archive with 2 entries (1 files):
- Figure 2-figure supplement 1-source data 2/
- Figure 2-figure supplement 1-source data 2/Figure 2 - figure supplement 1 source data 2- coomassie.tif
