# Supplementary material for: Intraflagellar transport protein IFT172 contains a C-terminal ubiquitin-binding U-box-like domain involved in ciliary signaling
Source: eLife. 2026 Jun 23;14:RP104906. doi: 10.7554/eLife.104906 (PMC13290226; doi:10.7554/eLife.104906)
Supplement: Figure 3—source data 1. [file elife-104906-fig3-data1.zip]

Archive with 2 entries (1 files):
- Figure 3-source data 1/
- Figure 3-source data 1/Fig 3 source data 1.pdf
