# Supplementary material for: Intraflagellar transport protein IFT172 contains a C-terminal ubiquitin-binding U-box-like domain involved in ciliary signaling
Source: eLife. 2026 Jun 23;14:RP104906. doi: 10.7554/eLife.104906 (PMC13290226; doi:10.7554/eLife.104906)
Supplement: Figure 3—source data 2. [file elife-104906-fig3-data2.zip]

Archive with 16 entries (15 files):
- Figure 3-source data 2/
- Figure 3-source data 2/Figure 3 source data 2 Panel A- blot.tif
- Figure 3-source data 2/Figure 3 source data 2 Panel D - coomassie.tif
- Figure 3-source data 2/Figure 3 source data 2 Panel D - ubiquitin.tif
- Figure 3-source data 2/Figure 3 source data 2 Panel F- blot.tif
- Figure 3-source data 2/Figure 3 source data 2 Panel B- ubiquitin 2..tif
- Figure 3-source data 2/Figure 3 source data 2 Panel B- ubiquitin 1.tif
- Figure 3-source data 2/Figure 3 source data 2 PanelB- blot 1.tif
- Figure 3-source data 2/Figure 3 source data 2 Panel C- His.tif
- Figure 3-source data 2/Figure 3 source data 2 Panel C- blot.tif
- Figure 3-source data 2/Figure 3 source data 2 Panel B- blot 2.tif
- Figure 3-source data 2/Figure 3 source data 2 Panel B- coomassie.tif
- Figure 3-source data 2/Figure 3 source data 2 Panel D- blot.tif
- Figure 3-source data 2/Figure 3 source data 2 Panel F - ubiquitin.tif
- Figure 3-source data 2/Figure 3 source data 2 Panel A- ubiquitin.tif
- Figure 3-source data 2/Figure 3 source data 2 Panel F - coomassie.tif
