# Supplementary material for: Intraflagellar transport protein IFT172 contains a C-terminal ubiquitin-binding U-box-like domain involved in ciliary signaling
Source: eLife. 2026 Jun 23;14:RP104906. doi: 10.7554/eLife.104906 (PMC13290226; doi:10.7554/eLife.104906)
Supplement: Figure 3—figure supplement 1—source data 2. [file elife-104906-fig3-figsupp1-data2.zip]

Archive with 13 entries (12 files):
- Figure 3-figure supplement 1-source data 2/
- Figure 3-figure supplement 1-source data 2/Figure 3 - figure supplement 1 Source data 2 Panel A- ubiquitin.tif
- Figure 3-figure supplement 1-source data 2/Figure 3 - figure supplement 1 Source data 2 Panel B- His.tif
- Figure 3-figure supplement 1-source data 2/Figure 3 - figure supplement 1 source data 2 Panel D- coomassie 2.tif
- Figure 3-figure supplement 1-source data 2/Figure 3 - figure supplement 1 Source data 2 Panel A - blot.tif
- Figure 3-figure supplement 1-source data 2/Figure 3 - figure supplement 1 Source data 2 Panel B- ubiquitin 1.tif
- Figure 3-figure supplement 1-source data 2/Figure 3 - figure supplement 1 source data 2 Panel E- coomassie 3.tif
- Figure 3-figure supplement 1-source data 2/Figure 3 - figure supplement 1 Source data 2 Panel B- ubiquitin 2.tif
- Figure 3-figure supplement 1-source data 2/Figure 3 - figure supplement 1 Source data 2 Panel A - coomassie.tif
- Figure 3-figure supplement 1-source data 2/Figure 3 - figure supplement 1 source data 2 Panel F- coomassie 4.tif
- Figure 3-figure supplement 1-source data 2/Figure 3 - figure supplement 1 source data 2 Panel C- coomassie 1.tif
- Figure 3-figure supplement 1-source data 2/Figure 3 - figure supplement 1 Source data 2 Panel B- blot 2.tif
- Figure 3-figure supplement 1-source data 2/Figure 3 - figure supplement 1 Source data 2 Panel B- blot 1.tif
