# Supplementary material for: Intraflagellar transport protein IFT172 contains a C-terminal ubiquitin-binding U-box-like domain involved in ciliary signaling
Source: eLife. 2026 Jun 23;14:RP104906. doi: 10.7554/eLife.104906 (PMC13290226; doi:10.7554/eLife.104906)
Supplement: Figure 4—figure supplement 1—source data 2. [file elife-104906-fig4-figsupp1-data2.zip]

Archive with 4 entries (3 files):
- Figure 4-figure supplement 1-source data 2/
- Figure 4-figure supplement 1-source data 2/Figure 4- figure supplement 1 source data 2 Panel B- coomassie 2.tif
- Figure 4-figure supplement 1-source data 2/Figure 4- figure supplement 1 source data 2 Panel C- coomassie 3.tif
- Figure 4-figure supplement 1-source data 2/Figure 4- figure supplement 1 source data 2 Panel A- coomassie 1.tif
