# Supplementary material for: Intraflagellar transport protein IFT172 contains a C-terminal ubiquitin-binding U-box-like domain involved in ciliary signaling
Source: eLife. 2026 Jun 23;14:RP104906. doi: 10.7554/eLife.104906 (PMC13290226; doi:10.7554/eLife.104906)
Supplement: Figure 5—source data 2. [file elife-104906-fig5-data2.zip]

Archive with 9 entries (8 files):
- Figure 5-source data 2/
- Figure 5-source data 2/Figure source data 2 Panel E_phospho-AKT.tif
- Figure 5-source data 2/Figure source data 2 Panel E_DCTN1.tif
- Figure 5-source data 2/Figure 5 source data 2 Panel D_IFT172.Tif
- Figure 5-source data 2/Figure source data 2_Panel E_AKT.tif
- Figure 5-source data 2/Figure source data 2 Panel E_GAPDH.tif
- Figure 5-source data 2/Figure source data 2 Panel E_SMAD2.tif
- Figure 5-source data 2/Figure source data 2 Panel E_phospho-SMAD2.tif
- Figure 5-source data 2/Figure 5 source data 2 Panel D_GAPDHTif.Tif
