# Supplementary material for: Intraflagellar transport protein IFT172 contains a C-terminal ubiquitin-binding U-box-like domain involved in ciliary signaling
Source: eLife. 2026 Jun 23;14:RP104906. doi: 10.7554/eLife.104906 (PMC13290226; doi:10.7554/eLife.104906)
Supplement: Figure 5—figure supplement 1—source data 2. [file elife-104906-fig5-figsupp1-data2.zip]

Archive with 6 entries (5 files):
- Figure 5-figure supplement 1-source data 2/
- Figure 5-figure supplement 1-source data 2/Figure 5 - figure supplement 1 source data 2_DCTN1.tif
- Figure 5-figure supplement 1-source data 2/Figure 5 - figure supplement 1 source data 2_pAKT-S473.tif
- Figure 5-figure supplement 1-source data 2/Figure 5 - figure supplement 1 source data 2_pAKT-S308.tif
- Figure 5-figure supplement 1-source data 2/Figure 5 - figure supplement 1 source data 2_AKT.tif
- Figure 5-figure supplement 1-source data 2/Figure 5 - figure supplement 1 source data 2_GAPDH.tif
