# Supplementary material for: Intraflagellar transport protein IFT172 contains a C-terminal ubiquitin-binding U-box-like domain involved in ciliary signaling
Source: eLife. 2026 Jun 23;14:RP104906. doi: 10.7554/eLife.104906 (PMC13290226; doi:10.7554/eLife.104906)
Supplement: Figure 5—figure supplement 3—source data 2. [file elife-104906-fig5-figsupp3-data2.zip]

Archive with 3 entries (2 files):
- Figure 5-figure supplement 3-source data 2/
- Figure 5-figure supplement 3-source data 2/230213_PCR-IFT172eGclones 20230213_181128_Fl_UV.tif
- Figure 5-figure supplement 3-source data 2/230216_PCR-IFTclones 20230216_180908_Fl_UV.tif
