# Supplementary material for: Intraflagellar transport protein IFT172 contains a C-terminal ubiquitin-binding U-box-like domain involved in ciliary signaling
Source: eLife. 2026 Jun 23;14:RP104906. doi: 10.7554/eLife.104906 (PMC13290226; doi:10.7554/eLife.104906)
Supplement: Figure 5—figure supplement 4—source data 2. [file elife-104906-fig5-figsupp4-data2.zip]

Archive with 3 entries (2 files):
- Figure 5-figure supplement 4-source data 2/
- Figure 5-figure supplement 4-source data 2/2022.02.01_18.45.05_Ch.tif
- Figure 5-figure supplement 4-source data 2/2022.02.03_18.00.38_Ch.tif
